# Supplementary material for: Construction and investigation of multi-enzyme immobilized matrix for the production of HFCS
Source: PLoS One. 2024 Feb 16;19(2):e0292931. doi: 10.1371/journal.pone.0292931 (PMC10871492; doi:10.1371/journal.pone.0292931)
Supplement: S1 Data — (XLSX) [file pone.0292931.s001.xlsx]

## Sheet: Calibration
	Standard Curve
	Sl. No.	Absorbance (520mm)	Cocetration (mg/mL)
	1	0.045	0.875
	2	0.095	1.75
	3	0.142	2.624
	4	0.188	3.499
	5	0.235	4.374
	6	0.295	5.249
	7	0.346	6.124
	8	0.395	6.998
	9	0.425	7.873
	10	0.474	8.748
	11	0.533	9.623
	12	0.583	10.588
	13	0.625	11.372
	14	0.672	12.247
	15	0.725	13.122
	16	0.763	13.997
	17	0.798	14.872
	18	0.822	15.746
	19	0.854	16.621		Unknow Absorbace	0.555
	20	0.896	17.496		Unknow Concentration(mg/ml)	10.3227

## Sheet: Fig-3
	Figure-3
	Sample	Con.(mg/mL) Exp-1	Con.(mg/mL) Exp-2	Con.(mg/mL) Exp-3	Average	Stdev
	Immobilized Single-enzyme	10.0179	10.4371	11.1231	10.526	0.557944
	Immobilized multi-enzyme	10.3227	9.69391	10.8563	10.291	0.581837
	Free enzymes	17.297	16.9349	17.7353	17.3224	0.400766
	Y=0.0535x + C (From Calibration carve)

## Sheet: Fig-4
	Figure-4
	Sample	Con.(mg/mL) Exp-1	Con.(mg/mL) Exp-2	Con.(mg/mL) Exp-3	Average	Stdev
	First cycle	10.075	11.3898	9.75108	10.4053	0.867871
	Second cycle	8.28382	9.16036	8.07421	8.50613	0.576193
	Third cycle	5.97813	7.19767	5.55891	6.2449	0.851327
	Fourth cycle	5.04442	5.67324	4.28221	4.99996	0.696584
	Fifth cycle	3.78677	4.26315	3.27228	3.77406	0.49556
	Sixth cycle	1.9384	2.51006	1.84313	2.0972	0.360711
	Seventh cycle	1.50013	1.80502	1.17619	1.49378	0.314461
	Eighth cycle	0.413979	0.871307	0.261537	0.515608	0.317334
	Free enzymes	16.9159	17.8686	16.4395	17.0747	0.727686

## Sheet: Fig-5
	Figure-5
	Sample	Con.(mg/ml) Exp-1	Con.(mg/ml) Exp-1	Con.(mg/ml) Exp-1	Average	Stdev
	Sawdust before treatment	2.62439	2.96739	2.77684	2.78954	0.17185
	Sawdust after treatment	9.61769	10.5323	10.056	10.0687	0.45746
	Bagasse before treatment	2.07179	2.18612	2.05274	2.10355	0.0721422
	Bagasse after treatment	9.06509	9.56053	9.86541	9.49701	0.403925
	Rice bran before treatment	0.985638	1.11903	1.00469	1.03645	0.0721422
	Rice bran after treatment	6.14963	6.70223	6.2449	6.36559	0.295408

## Sheet: Fig-6
	Figure-6
	Cycle	Immobilized Matrix	Con.(mg/mL) Exp-1	Con.(mg/mL) Exp-2	Con.(mg/mL) Exp-3	Average	Stdev
	First	Sawdust	9.56053	10.2465	9.80824	9.87176	0.347378
	Second	Sawdust	9.29375	9.88447	9.52242	9.56688	0.297857
	Third	Sawdust	9.40808	9.04603	9.56053	9.33821	0.264267
	Fourth	Sawdust	8.72209	9.29375	8.89359	8.96981	0.293353
	Fifth	Sawdust	8.3791	9.02698	8.66493	8.69033	0.324687
	Sixth	Sawdust	7.44539	7.84555	6.94995	7.41363	0.448644
	Seventh	Sawdust	5.25403	5.94002	5.59702	5.59702	0.342995
	Eighth	Sawdust	4.91103	4.16787	4.43465	4.50452	0.376473
	Ninth	Sawdust	1.76691	2.1099	1.95746	1.94476	0.17185
	Tenth	Sawdust	1.29052	1.53824	1.3858	1.40486	0.124954
	First	Bagasse	9.36997	9.61769	9.06509	9.35092	0.276794
	Second	Bagasse	9.29375	8.83642	8.98887	9.03968	0.23286
	Third	Bagasse	8.72209	8.49343	9.02698	8.7475	0.26768
	Fourth	Bagasse	8.45532	8.72209	8.22665	8.46802	0.247963
	Fifth	Bagasse	8.41721	7.95988	8.11232	8.16314	0.23286
	Sixth	Bagasse	7.42633	6.969	7.12145	7.17226	0.23286
	Seventh	Bagasse	5.55891	5.36836	5.12064	5.3493	0.219756
	Eighth	Bagasse	4.03449	3.46283	3.78677	3.76136	0.286675
	Ninth	Bagasse	1.70974	1.53824	1.82407	1.69068	0.143864
	Tenth	Bagasse	0.985638	1.11903	0.852251	0.985638	0.133387
	First	Rice bran	6.47357	6.70223	6.26396	6.47992	0.219205
	Second	Rice bran	6.18774	6.32112	6.03529	6.18138	0.143021
	Third	Rice bran	5.63513	5.55891	5.78758	5.66054	0.11643
	Fourth	Rice bran	5.48269	5.36836	5.25403	5.36836	0.114332
	Fifth	Rice bran	5.23497	4.91103	5.00631	5.05077	0.166484
	Sixth	Rice bran	4.72048	4.93009	4.77764	4.8094	0.108353
	Seventh	Rice bran	3.86299	3.65338	3.76771	3.76136	0.104948
	Eighth	Rice bran	2.56723	2.31951	2.35762	2.41479	0.133387
	Ninth	Rice bran	0.909417	1.08091	0.985638	0.99199	0.0859251
	Tenth	Rice bran	0.394924	0.433035	0.280592	0.369517	0.0793336
	First	Free enzyme	16.9159	17.7543	16.4585	17.0429	0.657155

## Sheet: Fig-7(1)
	Figure -7(a)
	Sample	Con.(mg/mL) Exp-1	Con.(mg/mL) Exp-2	Con.(mg/mL) Exp-3	Average	Stdev
	Sodium alginate	8.56965	9.17942	8.81737	8.85548	0.306666
	Free enzymes	17.8686	16.7634	17.2017	17.2779	0.556532

## Sheet: Fig-7 (2)
	Figure-7(b)
	Sample	Con.(mg/mL) Exp-1	Con.(mg/mL) Exp-2	Con.(mg/mL) Exp-3	Average	Stdev
	Sawdust	10.5133	9.86541	10.056	10.1449	0.332968
	Sawdust + alginate	11.2755	10.5133	10.8563	10.8817	0.381741
	Free enzymes	17.8686	16.7634	17.2017	17.2779	0.556532

## Sheet: Fig-7 (3)
	Figure-(c)
	Sample	Con.(mg/mL) Exp-1	Con.(mg/mL) Exp-2	Con.(mg/mL) Exp-3	Average	Stdev
	Bagasse	9.21753	9.86541	9.4843	9.52242	0.325617
	Bagasse + alginate	9.75108	10.5705	10.1703	10.1639	0.409726
	Free enzymes	17.8686	16.7634	17.2017	17.2779	0.556532

## Sheet: Fig-7 (4)
	Figure-7(d)
	Sample	Con.(mg/mL) Exp-1	Con.(mg/mL) Exp-2	Con.(mg/mL) Exp-3	Average	Stdev
	Rice bran	6.77845	6.28301	6.62601	6.56249	0.253753
	Rice bran + alginate	7.63594	7.08334	7.27389	7.33106	0.280702
	Free enzymes	17.8686	16.7634	17.2017	17.2779	0.556532

## Sheet: Table-1
	Table-1
	Cycle No.	Sample	Con.(mg/mL) Exp-1	Con.(mg/mL) Exp-2	Con.(mg/mL) Exp-3	Average	Stdev		Table 1. Reusability of immobilized multi-enzyme in different fixed bed enzyme bioreactors
	First	Sodium alginate (with enzyme)	8.79831	8.85548	9.00792	8.88724	0.108353		Cycle	Concentration of fructose (mg/mL)
	Second	Sodium alginate (with enzyme)	8.41721	8.34099	8.3791	8.3791	0.0381106			(a)	(b)	(c)	(d)	(e)	(f)	(g)	(h)
	Third	Sodium alginate (with enzyme)	8.09327	7.97894	8.05516	8.04245	0.0582149		1st	8.89	10.14	10.8	9.52	10.16	6.56	7.39
	Fourth	Sodium alginate (with enzyme)	7.52161	7.40728	7.57877	7.50255	0.0873224		2nd	8.38	9.83	10.33	9.1	9.73	6.12	6.84	17.25
	Fifth	Sodium alginate (with enzyme)	7.19767	7.23578	7.312	7.24848	0.0582149		3rd	8.04	9.48	9.73	8.86	9.38	5.76	6.47
	Sixth	Sodium alginate (with enzyme)	6.93089	7.00711	6.94995	6.96265	0.0396668		4th	7.5	9.13	9.41	8.42	9.13	5.58	6.06
	Seventh	Sodium alginate (with enzyme)	6.09246	6.13057	6.05435	6.09246	0.0381106		5th	7.25	8.8	8.96	7.98	8.59	5.38	5.67
	Eighth	Sodium alginate (with enzyme)	5.10158	5.15875	5.17781	5.14605	0.0396668		6th	6.96	8.38	8.75	7.65	8.02	5.07	5.36
	Nineth	Sodium alginate (with enzyme)	4.33937	4.39654	4.40035	4.37875	0.0341581		7th	6.09	7.69	8.25	6.67	6.95	4.24	4.83
	Tenth	Sodium alginate (with enzyme)	2.64345	2.70062	2.71967	2.68791	0.0396668		8th	5.15	7.08	7.48	5.67	5.81	3.73	3.83
									9th	4.38	5.83	6.45	4.7	5.11	2.28	2.49
	Cycle No.	Sample	Con.(mg/mL) Exp-1	Con.(mg/mL) Exp-2	Con.(mg/mL) Exp-3	Average	Stdev		10th	2.69	4.38	4.66	2.85	2.99	1.18	1.53
	First	Sawdust (with enzyme)	10.1894	10.1512	10.0941	10.1449	0.0479548		Total	65.33	80.74	84.82	71.42	75.87	45.9	50.47	17.25
	Second	Sawdust (with enzyme)	9.90352	9.77013	9.80824	9.8273	0.0687049
	Third	Sawdust (with enzyme)	9.44619	9.4843	9.50336	9.47795	0.0291075
	Fourth	Sawdust (with enzyme)	9.12225	9.17942	9.1032	9.13496	0.0396668		Note: (a) Sodium alginate (with enzymes), (b) Sawdust (with enzymes), (c) Sawdust + alginate (with enzymes), (d) Bagasse (with enzymes), (e) Bagasse + alginate (with enzymes), (f) Rice bran (with enzymes), (g) Rice bran + alginate (with enzymes) and (h) Free enzymes.
	Fifth	Sawdust (with enzyme)	8.72209	8.83642	8.85548	8.80467	0.0721422
	Sixth	Sawdust (with enzyme)	8.3791	8.41721	8.34099	8.3791	0.0381106
	Seventh	Sawdust (with enzyme)	7.69311	7.655	7.71216	7.68675	0.0291075
	Eighth	Sawdust (with enzyme)	7.02617	7.1405	7.06428	7.07698	0.0582149
	Nineth	Sawdust (with enzyme)	5.8638	5.76852	5.8638	5.83204	0.0550079
	Tenth	Sawdust (with enzyme)	4.33937	4.39654	4.41559	4.38383	0.0396668
	Cycle No.	Sample	Con.(mg/mL) Exp-1	Con.(mg/mL) Exp-2	Con.(mg/mL) Exp-3	Average	Stdev
	First	Sawdust + alginate (with enzyme)	10.742	10.761	10.8944	10.7991	0.0830601
	Second	Sawdust + alginate (with enzyme)	10.3608	10.3227	10.3037	10.3291	0.0291075
	Third	Sawdust + alginate (with enzyme)	9.73202	9.69391	9.75108	9.72567	0.0291075
	Fourth	Sawdust + alginate (with enzyme)	9.33186	9.40808	9.4843	9.40808	0.0762212
	Fifth	Sawdust + alginate (with enzyme)	9.06509	8.91265	8.91265	8.96346	0.0880127
	Sixth	Sawdust + alginate (with enzyme)	8.72209	8.79831	8.74115	8.75385	0.0396668
	Seventh	Sawdust + alginate (with enzyme)	8.30288	8.16949	8.28382	8.25206	0.0721422
	Eighth	Sawdust + alginate (with enzyme)	7.38822	7.50255	7.54066	7.47715	0.0793336
	Nineth	Sawdust + alginate (with enzyme)	6.53073	6.35923	6.45451	6.44816	0.0859251
	Tenth	Sawdust + alginate (with enzyme)	4.6252	4.66331	4.68237	4.65696	0.0291075
	Cycle No.	Sample	Con.(mg/mL) Exp-1	Con.(mg/mL) Exp-2	Con.(mg/mL) Exp-3	Average	Stdev
	First	Bagasse (with enzyme)	9.4843	9.57958	9.50336	9.52242	0.0504156
	Second	Bagasse (with enzyme)	9.14131	9.02698	9.1032	9.09049	0.0582149
	Third	Bagasse (with enzyme)	8.81737	8.91265	8.85548	8.86183	0.0479548
	Fourth	Bagasse (with enzyme)	8.41721	8.45532	8.3791	8.41721	0.0381106
	Fifth	Bagasse (with enzyme)	7.99799	7.90271	8.0361	7.97894	0.0687049
	Sixth	Bagasse (with enzyme)	7.69311	7.57877	7.67405	7.64864	0.0612542
	Seventh	Bagasse (with enzyme)	6.74034	6.62601	6.64506	6.67047	0.0612542
	Eighth	Bagasse (with enzyme)	5.71135	5.63513	5.67324	5.67324	0.0381106
	Nineth	Bagasse (with enzyme)	4.72048	4.66331	4.70142	4.69507	0.0291075
	Tenth	Bagasse (with enzyme)	2.81495	2.87211	2.85306	2.84671	0.0291075
	Cycle No.	Sample	Con.(mg/mL) Exp-1	Con.(mg/mL) Exp-2	Con.(mg/mL) Exp-3	Average	Stdev
	First	Bagasse + alginate (with enzyme)	10.0369	10.2465	10.1894	10.1576	0.108353
	Second	Bagasse + alginate (with enzyme)	9.69391	9.75108	9.73202	9.72567	0.0291075
	Third	Bagasse + alginate (with enzyme)	9.31281	9.42714	9.38903	9.37632	0.0582149
	Fourth	Bagasse + alginate (with enzyme)	9.1032	9.17942	9.12225	9.13496	0.0396668
	Fifth	Bagasse + alginate (with enzyme)	8.66493	8.53154	8.56965	8.58871	0.0687049
	Sixth	Bagasse + alginate (with enzyme)	8.09327	7.97894	7.99799	8.0234	0.0612542
	Seventh	Bagasse + alginate (with enzyme)	6.94995	6.969	6.93089	6.94995	0.0190553
	Eighth	Bagasse + alginate (with enzyme)	5.88285	5.74946	5.78758	5.80663	0.0687049
	Nineth	Bagasse + alginate (with enzyme)	5.06347	5.15875	5.12064	5.11429	0.0479548
	Tenth	Bagasse + alginate (with enzyme)	3.02456	2.94833	3.02456	2.99915	0.0440063
	Cycle No.	Sample	Con.(mg/mL) Exp-1	Con.(mg/mL) Exp-2	Con.(mg/mL) Exp-3	Average	Stdev
	First	Rice bran (with enzyme)	6.53073	6.47357	6.66412	6.55614	0.0977842
	Second	Rice bran (with enzyme)	6.05435	6.16868	6.13057	6.11787	0.0582149
	Third	Rice bran (with enzyme)	5.78758	5.76852	5.73041	5.76217	0.0291075
	Fourth	Rice bran (with enzyme)	5.53986	5.55891	5.63513	5.57797	0.0504156
	Fifth	Rice bran (with enzyme)	5.33025	5.44458	5.36836	5.38106	0.0582149
	Sixth	Rice bran (with enzyme)	5.02536	5.08253	5.10158	5.06983	0.0396668
	Seventh	Rice bran (with enzyme)	4.26315	4.20598	4.26315	4.2441	0.0330048
	Eighth	Rice bran (with enzyme)	3.67244	3.7296	3.78677	3.7296	0.0571659
	Nineth	Rice bran (with enzyme)	2.30045	2.24329	2.2814	2.27505	0.0291075
	Tenth	Rice bran (with enzyme)	1.23336	1.13808	1.15714	1.17619	0.0504156
	Cycle No.	Sample	Con.(mg/mL) Exp-1	Con.(mg/mL) Exp-2	Con.(mg/mL) Exp-3	Average	Stdev
	First	Rice bran + alginate (with enzyme)	7.38822	7.33106	7.44539	7.38822	0.0571659
	Second	Rice bran + alginate (with enzyme)	6.94995	6.7594	6.81656	6.84197	0.0977842
	Third	Rice bran + alginate (with enzyme)	6.51168	6.39735	6.51168	6.47357	0.0660095
	Fourth	Rice bran + alginate (with enzyme)	6.01624	6.05435	6.11152	6.0607	0.0479548
	Fifth	Rice bran + alginate (with enzyme)	5.63513	5.6923	5.67324	5.66689	0.0291075
	Sixth	Rice bran + alginate (with enzyme)	5.33025	5.36836	5.38741	5.36201	0.0291075
	Seventh	Rice bran + alginate (with enzyme)	4.7967	4.83481	4.85387	4.82846	0.0291075
	Eighth	Rice bran + alginate (with enzyme)	3.84393	3.76771	3.88204	3.83123	0.0582149
	Nineth	Rice bran + alginate (with enzyme)	2.56723	2.43384	2.47195	2.49101	0.0687049
	Tenth	Rice bran + alginate (with enzyme)	1.50013	1.5573	1.53824	1.53189	0.0291075
	Cycle No.	Sample	Con.(mg/mL) Exp-1	Con.(mg/mL) Exp-2	Con.(mg/mL) Exp-3	Average	Stdev
	First	Free enzyme	17.3541	17.2398	17.1636	17.2525	0.0959096
	Second	Free enzyme
	Third	Free enzyme
	Fourth	Free enzyme
	Fifth	Free enzyme
	Sixth	Free enzyme
	Seventh	Free enzyme
	Eighth	Free enzyme
	Nineth	Free enzyme
	Tenth	Free enzyme
